# Supplementary material for: Paratransgenesis to control malaria vectors: a semi-field pilot study
Source: Parasit Vectors. 2016 Mar 10;9:140. doi: 10.1186/s13071-016-1427-3 (PMC4787196; doi:10.1186/s13071-016-1427-3)
Supplement: Additional file 1: Table S1. — Bacterial composition (number of reads) at phylum, class, order, family, genus level for sugar -fed and antibiotic-treated An. gambiae mosquitoes. (XLS 106 kb) [file 13071_2016_1427_MOESM1_ESM.xls]

## Sheet: Philum
Additional File 1: Table S1
Bacteria	N. of reads (%)
	Sugar		Sugar plus kanamicine
	Female	Male	Female	Male
Acidobacteria	0.0584583	0.0330736	0.0100177	0.043335
Actinobacteria	0.110544	0.0737796	0.0262625	0.0478125
Armatimonadetes	0.00637223	0.0127206	0.00351972	0.0102341
Bacteroidetes	0.108605	0.0770175	43.6707	19.5611
Candidate	0	0	0	0.00575668
Chlamydiae	0.0279824	0.0247474	0.00270747	0.00511705
Chlorobi	0.0238266	0.0566646	0.0135374	0.0228668
Chloroflexi	0.000277054	0.018734	0	0.0131124
Cyanobacteria	0.354074	0.155192	0.0327604	0.0558079
Deinococcus-Thermus	0.000554107	0	0	0.000159908
Elusimicrobia	0.0313071	0.0111016	0.00379046	0.00431751
Firmicutes	0.397295	0.327498	0.172466	0.306703
Fusobacteria	0	0	0.000541495	0
Gemmatimonadetes	0.00304759	0.00693852	0.00189523	0.00239862
Nitrospirae	0.000831161	0.000231284	0.00324897	0.00447742
Opisthokonta	0.0529172	0.105928	0.00189523	0.00831521
Planctomycetes	0.0623371	0.0506512	0.00893466	0.00655622
Proteobacteria	98.6785	98.9601	56.0266	79.853
SHA-109	0.0130215	0.0397808	0.00216598	0.00271843
Spirochaetae	0.00166232	0.00462568	0.00433196	0.000479724
Tenericutes	0.00110821	0.000925136	0.000812242	0.00111936
Thaumarchaeota	0.00637223	0	0	0.0145516
TM6	0	0	0.000270747	0.00159908
Unknow_1738	0.000277054	0.00161899	0	0.00159908
Unknow_2588	0	0	0	0
Unknow_2638	0.00110821	0.00185027	0.000541495	0.000799539
Unknow_508	0	0	0	0
Verrucomicrobia	0.0595665	0.0178089	0.0129959	0.026065
WCHB1-60	0	0.0189653	0	0

## Sheet: Class
Additional File 1: Table S1
Bacteria	N. of reads (%)
	Sugar		Sugar plus kanamycin
	Female	Male	Female	Male
Acidimicrobiia	0.0232725	0.00277541	0.00189523	0.00527726
Acidobacteria	0.051809	0.0205843	0.00920541	0.021269
Actinobacteria	0.0695405	0.0629092	0.00676868	0.0292648
Alphaproteobacteria	86.2094	87.1119	53.647	75.1297
Anaerolineae	0.000277054	0.015496	0	0.00479751
ARKICE-90	0.000277054	0	0.000541495	0.000639668
Bacilli	0.263201	0.194972	0.106945	0.186783
Bacteroidia	0.015515	0.00300669	0.00460271	0.0148723
BD7-11	0.0199479	0.0148022	0.00649794	0.00271859
Betaproteobacteria	8.38614	7.09926	1.27197	2.36054
candidate	0	0	0.000270747	0
Chlamydiae	0.0279824	0.0247474	0.00270747	0.00511735
Chlorobia	0.0238266	0.0566646	0.0135374	0.0228681
Chloroflexia	0	0	0	0.00303842
Chloroplast	0.258768	0.0231284	0.00216598	0.00287851
Clostridia	0.133263	0.126975	0.0652501	0.118818
Coriobacteriia	0.00637223	0	0	0
Cyanobacteria	0.0886571	0.118649	0.0295115	0.0489346
Cytophagia	0.0113592	0.0071698	0.120753	0.0905131
Deinococci	0.000554107	0	0	0.000159917
Deltaproteobacteria	0.0304759	0.0314546	0.0186816	0.0332628
Elev-16S-509	0	0	0	0.000319834
Elusimicrobia	0.0313071	0.0111016	0.00379046	0.00431776
Epsilonproteobacteria	0.0174544	0.013877	0.0102884	0.0142326
Flavobacteriia	0.0354629	0.0111016	43.5034	19.376
Fusobacteriia	0	0	0.000541495	0
Gammaproteobacteria	4.03252	4.7027	1.07649	2.31608
Gemmatimonadetes	0.00304759	0.00693852	0.00189523	0.00239876
Gitt-GS-136	0	0	0	0
Holophagae	0.00664929	0.0124893	0.000812242	0.0220686
Holozoa	0.0529172	0.105928	0.00189523	0.00831569
Marine	0.00637223	0	0	0
Melainabacteria	0.00664929	0.0134145	0.00108299	0.00399793
Mollicutes	0.00110821	0.000925136	0.000812242	0.00111942
Negativicutes	0.000831161	0.00555081	0.000270747	0.00111942
Nitrospira	0.000831161	0.000231284	0.00324897	0.00447768
OM190	0.00581813	0	0	0.000639668
OPB35	0.0307529	0	0	0.00399793
Opitutae	0	0	0	0.00127934
Phycisphaerae	0	0.00439439	0	0
Planctomycetacia	0.0365711	0.0314546	0.00243673	0.00319834
Sc-EA05	0	0	0	0.0142326
SK259	0.00221643	0.000925136	0.00162448	0.00255867
Soil	0	0	0	0.000319834
Spartobacteria	0	0	0	0
Sphingobacteriia	0.0462679	0.0557394	0.0419658	0.0807581
Spirochaetes	0.00166232	0.00462568	0.00433196	0.000479751
SPOTSOCT00m83	0	0	0	0.000319834
TakashiAC-B11	0.00803455	0.00254412	0.0167863	0.0116739
Thermoleophilia	0.00332464	0.00555081	0.000812242	0.00159917
TK10	0	0.00323797	0	0.00527726
uncultured	0.0193938	0.0714667	0.00568569	0.0145525
Unknow_1738	0.000277054	0.00161899	0	0.00159917
Unknow_2588	0	0	0	0
Unknow_2638	0.00110821	0.00185027	0.000541495	0.000799585
Unknow_508	0	0	0	0
Verrucomicrobiae	0.0288136	0.0178089	0.0129959	0.0207892

## Sheet: Order
Additional File 1: Table S1
Bacteria	N. of reads (%)
	Sugar		Sugar plus kanamycin
	Female	Male	Female	Male
34P16	0	0.000231449	0	0
Acidimicrobiales	0.0232857	0.00277739	0.00189534	0.00527826
Acidobacteriales	0	0	0	0
Actinomycetales	0	0.00486044	0	0.000319895
Aeromonadales	0.0454625	0.0569365	0.00785214	0.0223926
AKIW781	0	0	0	0.00191937
Alteromonadales	0.0587686	0.0631857	0.00649832	0.0187138
Anaerolineales	0.00027721	0.0155071	0	0.00479842
B1-7BS	0	0.000231449	0	0.000159947
B38	0	0	0	0
Bacillales	0.242559	0.182614	0.105598	0.184099
Bacteroidales	0.0155238	0.00300884	0.00460298	0.0148751
BD2-11	0	0	0	0
BD7-8	0	0.000231449	0	0
Bdellovibrionales	0.00194047	0.00300884	0	0.000799736
Bifidobacteriales	0	0	0	0.000319895
Burkholderiales	8.15636	6.58844	1.20436	2.24086
Campylobacterales	0.0174642	0.013887	0.010289	0.0142353
Caulobacterales	0.243391	0.221728	0.108305	0.215929
Chlamydiales	0.0279982	0.0247651	0.00270763	0.00511831
Chlorobiales	0.0238401	0.0567051	0.0135382	0.0228725
Chloroflexales	0	0	0	0.00111963
Chromatiales	0.107835	0.157154	0.0370946	0.0764548
Chthoniobacterales	0	0	0	0
Clostridiales	0.133338	0.127066	0.065254	0.118841
Coriobacteriales	0.00637584	0	0	0
Corynebacteriales	0.0288299	0.0162015	0.00243687	0.00735757
Cytophagales	0.0113656	0.00717493	0.120761	0.0905302
DB1-14	0	0.000925797	0	0
Deinococcales	0.000554421	0	0	0.000159947
Desulfobacterales	0.00194047	0.0013887	0.00406145	0.00335889
Desulfovibrionales	0.00110884	0.00254594	0.000270763	0.000959684
Desulfuromonadales	0.00027721	0.000231449	0.00649832	0.0179141
E01-9C-26	0.00665305	0.00856363	0.00324916	0.00623794
Enterobacteriales	3.52473	2.90122	0.509035	0.858597
Flavobacteriales	0.0354829	0.0111096	43.506	19.3797
Frankiales	0	0.00231449	0.000541527	0.00111963
Fusobacteriales	0	0	0.000541527	0
Gaiellales	0	0	0	0.000319895
Gammaproteobacteria	0	0.00347174	0.000270763	0
Gemmatimonadales	0	0	0	0.000479842
GR-WP33-30	0	0	0	0
Heliothis	0.00194047	0.000694348	0.00108305	0.000639789
HOC36	0	0	0	0
Holophagales	0.00665305	0.0120354	0.000541527	0.00175942
Hot	0.00332652	0.00509189	0.000541527	0.00207931
Hydrogenophilales	0.000554421	0.00115725	0.00135382	0.00511831
JFR0501-aaa03c07	0.00027721	0.000694348	0	0.000319895
Kineosporiales	0.00554421	0.000231449	0	0
KM16	0.00027721	0	0	0
Lactobacillales	0.0207908	0.0124983	0.00135382	0.0027191
Legionellales	0.00360373	0.00694348	0.00866443	0.0134356
Lineage	0.0313248	0.0111096	0.00379069	0.00431858
Metazoa	0.0529472	0.106004	0.00189534	0.00831726
Methylophilales	0.0343741	0.0511503	0.0135382	0.0206332
Micrococcales	0.026335	0.0363375	0.00379069	0.0124759
Micromonosporales	0	0	0	0.00207931
Myxococcales	0.0249489	0.0210619	0.00758138	0.00943689
Neisseriales	0.00609863	0.266861	0.0059568	0.0124759
Nitrosomonadales	0.0340969	0.0247651	0.00460298	0.0126358
Nitrospirales	0.000831631	0.000231449	0.00324916	0.00447852
Obscuribacterales	0.00665305	0.0134241	0.00108305	0.00207931
Oceanospirillales	0.00776189	0.0108781	0.00135382	0.00399868
Opitutales	0	0	0	0.00127958
Pasteurellales	0.00582142	0.00439754	0.000541527	0.003039
PAUC43f	0.00304931	0.00694348	0.00189534	0.00191937
Phycisphaerales	0	0.00439754	0	0
Planctomycetales	0.0365918	0.0314771	0.00243687	0.00319895
Propionibacteriales	0.000554421	0	0	0.00223926
Pseudomonadales	0.192384	1.43036	0.0289717	0.0834925
Pseudonocardiales	0.00831631	0.00277739	0	0.00319895
PYR10d3	0	0	0.00081229	0.003039
RF9	0.00110884	0.000925797	0.00081229	0.00111963
Rhizobiales	0.449635	0.286997	0.103432	0.24408
Rhodobacterales	0.0887073	0.170347	0.130508	0.115642
Rhodocyclales	0.137774	0.146276	0.0414268	0.0582208
Rhodospirillales	77.2884	79.7871	52.338	72.5558
Rickettsiales	0.0221768	0.0175901	0.00162458	0.00559815
SAR324	0	0	0.000270763	0.000479842
SC-I-84	0.0144149	0.01597	0.000270763	0.00367879
Selenomonadales	0.000831631	0.00555478	0.000270763	0.00111963
Sneathiellales	0.00138605	0.00115725	0.00108305	0.00175942
Solirubrobacterales	0.00332652	0.00555478	0.00081229	0.00127958
Sphingobacteriales	0.0462941	0.0557793	0.0419683	0.0807734
Sphingomonadales	8.1644	6.68842	0.967167	2.0051
Spirochaetales	0.00166326	0.00462899	0.00433222	0.000479842
Streptomycetales	0	0.000231449	0	0.000159947
Subgroup	0.0518383	0.0210619	0.00947672	0.0415863
SubsectionI	0.0887073	0.118734	0.0295132	0.0489439
Syntrophobacterales	0.00027721	0.00324029	0	0.000319895
Thiotrichales	0.00720747	0.00648058	0.00189534	0.00415863
TRA3-20	0.000554421	0.00162015	0	0.00431858
UCT	0.00332652	0.00277739	0	0.000799736
uncultured	0.293566	0.0543906	0.0265348	0.0409465
Unknow_1738	0.00027721	0.00162015	0	0.00159947
Unknow_2588	0	0	0	0
Unknow_2638	0.00110884	0.00185159	0.000541527	0.000799736
Unknow_508	0	0	0	0
Vampirovibrionales	0	0	0	0.00191937
Verrucomicrobiales	0.0288299	0.0178216	0.0129966	0.0207931
Xanthomonadales	0.0737379	0.0449012	0.470316	1.22232

## Sheet: Familiy
Additional File 1: Table S1
Bacteria	N. of reads (%)
	Sugar		Sugar plus kanamycin
	Female	Male	Female	Male
0319-6G20	0.00612281	0.00556114	0.00704317	0.00576381
1174-901-12	0	0	0.000812673	0.000480317
4-29	0	0.000231714	0.00325069	0.00432286
Acetobacteraceae	77.507	79.8332	52.3462	72.5832
Acidobacteriaceae	0	0	0	0
Actinomycetaceae	0	0.004866	0	0.000320212
Aerococcaceae	0.00027831	0	0.000270891	0
Aeromonadaceae	0.0456428	0.0570017	0.00785584	0.0224148
AKIW1012	0.00473126	0	0	0.000160106
AKIW852	0.492051	0.414769	0.101313	0.172274
AKYH478	0	0	0	0
Alcaligenaceae	0.0901723	0.051904	0.00948119	0.0262574
Alcanivoracaceae	0.000556619	0.000463429	0	0.000320212
alphaI	0.0144721	0.00579286	0.00433426	0.00912603
Alteromonadaceae	0.00640112	0.0106589	0.00135446	0.00128085
Anaerolineaceae	0.00027831	0.0155249	0	0.00480317
Animalia	0.0531571	0.106125	0.00189624	0.0083255
Aurantimonadaceae	0	0.000231714	0.00216713	0.0147297
B79	0.000556619	0.000463429	0.00216713	0.000960635
Bacillaceae	0.0180901	0.0143663	0.00406337	0.0129686
Bacteroidaceae	0	0	0	0
Bartonellaceae	0.0211515	0.0338303	0.00785584	0.0129686
Bdellovibrionaceae	0.00194817	0.00301229	0	0.000800529
Beijerinckiaceae	0.0189251	0.0213177	0.00162535	0.00576381
Bifidobacteriaceae	0	0	0	0.000320212
Bradyrhizobiaceae	0.226544	0.121418	0.042259	0.0842156
Brevibacteriaceae	0.00500957	0.00996371	0	0
Brucellaceae	0	0.000695143	0	0
Burkholderiaceae	7.78738	6.18515	1.11038	2.0247
Campylobacteraceae	0.00027831	0	0.000270891	0.000480317
Carnobacteriaceae	0.00389634	0	0	0
Caulobacteraceae	0.243799	0.220824	0.107544	0.210699
Chitinophagaceae	0.0100191	0.000231714	0.00758495	0.00880582
Chromatiaceae	0.0108541	0.0118174	0.00406337	0.0129686
Chthoniobacteraceae	0	0	0	0
Clostridiaceae	0.0133589	0.00231714	0.00162535	0.00176116
Colwelliaceae	0.000834929	0.0120491	0	0.000640423
Comamonadaceae	0.279145	0.309339	0.0766622	0.163788
Coriobacteriaceae	0.00640112	0	0	0
Corynebacteriaceae	0.0281093	0.0150614	0.00243802	0.00464307
Coxiellaceae	0	0.00115857	0	0
Cryomorphaceae	0.000834929	0.000463429	0.245427	0.0810135
Cytophagaceae	0.0114107	0.00718314	0.120817	0.0906199
D05-2	0	0	0	0
Deinococcaceae	0.000556619	0	0	0.000160106
Dermabacteraceae	0.000556619	0	0	0
Dermatophilaceae	0	0.000231714	0	0
Desulfobacteraceae	0.00027831	0	0.00352158	0.00192127
Desulfobulbaceae	0.00166986	0.00139029	0.000541782	0.00144095
Desulfovibrionaceae	0.00111324	0.00254886	0.000270891	0.000960635
Dietziaceae	0	0	0	0
DUNssu044	0	0	0	0.0028819
DUNssu371	0.00306141	0.006488	0.00216713	0.00416275
Ectothiorhodospiraceae	0.0974084	0.144358	0.0330487	0.0634019
Ellin6055	0	0.000463429	0	0.000160106
Enterobacteriaceae	3.53871	2.90454	0.509275	0.859448
Enterococcaceae	0.00417464	0	0	0
env.OPS	0.00361803	0.00301229	0.00243802	0.00512339
Erythrobacteraceae	0.00473126	0.00278057	0.000270891	0.00848561
Eubacteriaceae	0.0114107	0.0220129	0.00189624	0.00528349
Family	0.0222648	0.0141346	0.00352158	0.00672444
FamilyI	0.0890591	0.118869	0.0295271	0.0489924
Flavobacteriaceae	0.0336755	0.0106589	43.2746	19.3131
Fusobacteriaceae	0	0	0.000541782	0
Gallionellaceae	0.00222648	0.003244	0.000270891	0.000960635
Gemmatimonadaceae	0	0	0	0.000480317
Geodermatophilaceae	0	0.00185371	0.000541782	0
Granulosicoccaceae	0	0.00115857	0	0.000160106
GR-WP33-58	0.00027831	0.000231714	0.00650139	0.0179318
Haliangiaceae	0.00640112	0.00532943	0	0.00128085
Halomonadaceae	0	0.00115857	0.000541782	0.00112074
Helicobacteraceae	0.0172552	0.0139029	0.010023	0.0137691
Holophagaceae	0.00667943	0.0120491	0.000541782	0.00176116
Hydrogenophilaceae	0.000556619	0.00115857	0.00135446	0.00512339
Hyphomicrobiaceae	0.011689	0.00625629	0.00379248	0.0172914
Hyphomonadaceae	0.000556619	0.00115857	0.000812673	0.0054436
I-10	0	0	0	0
JG34-KF-161	0.0236563	0.00950029	0.00189624	0.00384254
JTB255	0.000556619	0.000231714	0	0
Kineosporiaceae	0.00556619	0.000231714	0	0
Lachnospiraceae	0.00027831	0.000695143	0	0
Lactobacillaceae	0	0.00278057	0	0.000160106
Legionellaceae	0.00361803	0.00579286	0.00866852	0.0134489
Leptospiraceae	0.00166986	0.00463429	0.00433426	0
Leptotrichiaceae	0	0	0	0
Leuconostocaceae	0.00306141	0	0	0
Listeriaceae	0.0136372	0.011354	0.00379248	0.00928614
LWSR-14	0.00445295	0.0106589	0.00162535	0.00336222
Marinilabiaceae	0	0	0.000812673	0.00400264
Methylobacteriaceae	0.0509307	0.0104271	0.00514693	0.00688455
Methylocystaceae	0.00139155	0.00139029	0	0.000480317
Methylophilaceae	0.0345104	0.0512089	0.0135446	0.0206536
Microbacteriaceae	0.00389634	0.000926857	0.000270891	0.00176116
Micrococcaceae	0.0169769	0.0252569	0.00352158	0.0107271
Micromonosporaceae	0	0	0	0.00208138
mitochondria	0.00751436	0.00579286	0	0.000320212
ML617.5J-3	0.00723605	0.00811	0.000541782	0.00256169
mle1-27	0.00612281	0	0	0
MNC12	0.00139155	0.00139029	0	0
MNG7	0	0	0	0.000800529
Moraxellaceae	0.0923988	0.0305863	0.00785584	0.0124883
Mycobacteriaceae	0.000556619	0.00115857	0	0.00256169
Neisseriaceae	0.00612281	0.267167	0.0059596	0.0124883
Nevskiaceae	0.0236563	0.00625629	0.00731406	0.0056037
Nitrosomonadaceae	0.0320056	0.0215494	0.00433426	0.0116877
Nitrospiraceae	0.000834929	0	0	0.000160106
Nocardiaceae	0.00027831	0	0	0.000160106
Nocardioidaceae	0.000556619	0	0	0.00224148
Oceanospirillaceae	0	0.00115857	0.000270891	0
OM1	0.00333972	0.00278057	0.00189624	0.00528349
OPB56	0.0239346	0.05677	0.0135446	0.0228951
Opitutaceae	0	0	0	0.00128085
Oxalobacteraceae	0.0320056	0.0495869	0.00839762	0.0283387
Paenibacillaceae	0.0253262	0.0213177	0.00975208	0.0254568
Pasteurellaceae	0.0058445	0.00440257	0.000541782	0.00304201
Patulibacteraceae	0.00111324	0.001622	0	0.000160106
Peptococcaceae	0.0122456	0.012976	0.0113774	0.0156904
Peptostreptococcaceae	0	0	0	0
Phycisphaeraceae	0	0.00440257	0	0
Phyllobacteriaceae	0.0158637	0.00671971	0.00487604	0.00976645
Planctomycetaceae	0.0367369	0.0315131	0.00243802	0.00320212
Planococcaceae	0.120508	0.103808	0.0736824	0.118638
Polyangiaceae	0.00166986	0.00463429	0.000270891	0.000160106
Porphyromonadaceae	0.015307	0.00115857	0.00379248	0.00720476
Prevotellaceae	0.00027831	0	0	0.00368243
Pseudomonadaceae	0.100748	1.40141	0.0211295	0.071087
Pseudonocardiaceae	0.00834929	0.00278057	0	0.00320212
Rhizobiaceae	0.00667943	0.00579286	0.00135446	0.0195329
Rhizobiales	0.0300574	0.0289643	0.010023	0.018092
Rhodobacteraceae	0.0890591	0.170542	0.13057	0.115756
Rhodobiaceae	0.00417464	0.00370743	0	0.00208138
Rhodocyclaceae	0.13832	0.146443	0.0414463	0.0582785
Rhodospirillaceae	0.0859977	0.0433306	0.0143572	0.0435488
Rickettsiales	0.00389634	0.000231714	0	0
Roseiflexaceae	0	0	0	0.00112074
Ruminococcaceae	0.0960168	0.0845757	0.0503857	0.0962236
Sandaracinaceae	0	0	0	0.00112074
Saprospiraceae	0.000556619	0.000231714	0.00812673	0.00736487
SAR116	0.00027831	0	0	0
Schleiferiaceae	0.00111324	0	0.00650139	0.00480317
Shewanellaceae	0.0517656	0.04055	0.00514693	0.0168111
Simkaniaceae	0.0281093	0.0247934	0.00270891	0.00512339
SM2D12	0	0	0	0.00128085
Sneathiellaceae	0.00139155	0.00115857	0.00108356	0.00176116
Solimonadaceae	0	0.000231714	0	0.000480317
Solirubrobacteraceae	0.00222648	0.00393914	0.000812673	0.00112074
Sphingobacteriaceae	0.00027831	0.000231714	0.00812673	0.0385855
Sphingomonadaceae	7.67634	6.26857	0.864143	1.82232
Spirochaetaceae	0	0	0	0.000480317
Staphylococcaceae	0.0442512	0.0224763	0.0108356	0.0112074
Streptococcaceae	0.00946253	0.009732	0.00108356	0.00256169
Streptomycetaceae	0	0.000231714	0	0.000160106
Syntrophaceae	0.00027831	0.003244	0	0.000320212
Thiotrichaceae	0.00612281	0.00625629	0.00189624	0.00400264
Thiotrichales	0.00111324	0.000231714	0	0.000160106
TK34	0.00139155	0.000926857	0	0.000480317
uncultured	0.0492608	0.0430989	0.00460515	0.0222547
Unknow_1738	0.00027831	0.001622	0	0.00160106
Unknow_2588	0	0	0	0
Unknow_2638	0.00111324	0.00185371	0.000541782	0.000800529
Unknow_508	0	0	0	0
vadinBB60	0	0	0	0
Veillonellaceae	0.000834929	0.00556114	0.000270891	0.00112074
Verrucomicrobiaceae	0.0289442	0.017842	0.0130028	0.0208138
WCHB1-69	0.0320056	0.0521357	0.0157117	0.0209739
Xanthobacteraceae	0.0464777	0.0342937	0.0170661	0.0350632
Xanthomonadaceae	0.0470343	0.0361474	0.459973	1.21568
Xanthomonadales	0.00166986	0.000926857	0.00189624	0.000640423

## Sheet: Genus
Additional File 1 : Table S1
	N. of reads (%)
Bacteria
	Sugar		Sugar plus kanamycin
	Female	Male	Female	Male
	0.000278638	0	0.000270969	0
AbiotrophiaAbiotrophA7+A7:A88ia	5.63992	6.83264	4.47153	7.11207
Acetobacter	0.00278638	0.000695788	0.00216775	0.00192253
Achromobacter	0.000557277	0.00649402	0.00135484	0.00272358
Acidiferrobacter	0.0114242	0.00718981	0.127084	0.0837902
Acidiphilium	0.00195047	0.00278315	0.000270969	0.00192253
Acidisphaera	0	0	0	0.000160211
Acidomonas	0.0844275	0.0997296	0.0390195	0.0527093
Acidovorax	0.0103096	0.0257441	0.00216775	0.0108943
Acinetobacter	0.0036223	0.00417473	0.000270969	0.00240316
Actinobacillus	0	0.00487051	0	0.000320421
Actinomyces	0.00167183	0	0	0
Actinomycetospora	0	0	0.0078581	0.00656864
Aequorivita	0.0456967	0.0570546	0.0078581	0.0224295
Aeromonas	0.00835915	0.00649402	0.00379357	0.00512674
Afipia	0.020062	0.0176266	0.0111097	0.0153802
Akkermansia	0.00780188	0.00649402	0.00108388	0.00560737
Albidiferax	0.00167183	0.000463858	0.000270969	0.000320421
Alcaligenes	0.00585141	0.00347894	0.000541938	0.000961264
Alishewanella	0	0	0	0
Alkanindiges	0	0	0	0
Alloprevotella	0.000278638	0	0	0.000640843
Alpinimonas	0.00222911	0.00231929	0	0.00560737
Altererythrobacter	0.00167183	0.000927717	0.000270969	0.000961264
Alysiella	0.0114242	0.0220333	0.00189678	0.00528695
Anaerofustis	0	0	0	0
Anaerostipes	0	0	0	0.000160211
Ancylobacter	0.00863779	0	0.000270969	0.00112147
Anoxybacillus	0.00139319	0	0	0.000160211
Aquabacter	0.0133746	0.026208	0.000541938	0.0104137
Aquabacterium	0	0.000231929	0	0.000320421
Aquamicrobium	0	0	0.000270969	0.000961264
Aquaspirillum	0	0.00115965	0	0
Aquicella	0	0	0.000270969	0.000160211
Arcicella	0.000278638	0	0.000270969	0.000480632
Arcobacter	0	0	0	0.00416548
Arthrobacter	0.0532199	0.106224	0.00189678	0.00833096
Arthropoda	70.9001	72.0657	46.86	64.3049
Asaia	0.00195047	0.00115965	0	0.000160211
Aspergillus	0.00222911	0.00139158	0	0.000320421
Asticcacaulis	0.00195047	0.00301508	0.00406453	0.00224295
Azospira	0.0306502	0.00881331	0.00514841	0.0145792
Azospirillum	0.00891643	0.0143796	0.00325163	0.0118556
Bacillus	0	0	0	0
Bacteroides	0	0.000231929	0	0
BAL58	0.0211765	0.0338617	0.0078581	0.0129771
Bartonella	0.00195047	0.00301508	0	0.000480632
Bdellovibrio	0	0	0.000812907	0.000801054
Bergeyella	0	0.00185543	0.000541938	0
Blastococcus	0.000278638	0	0	0
Blautia	0.00195047	0.000231929	0.0124646	0.0307605
Bosea	0.000557277	0	0	0
Brachybacterium	0	0.000231929	0	0.000320421
Brachymonas	0.216502	0.114805	0.026013	0.0483836
Bradyrhizobium	0	0	0	0
Brenneria	0.00501549	0.00997296	0	0
Brevibacterium	0.000278638	0	0	0.000160211
Brevifollis	0.174985	0.160263	0.0769552	0.159089
Brevundimonas	0.0136533	0.0113645	0.00379357	0.00929222
Brochothrix	0.000278638	0.000231929	0	0
Buchnera	0.00167183	0.000231929	0	0
Budvicia	0.0554491	0.0930036	0.0100259	0.0169823
Burkholderia	0.00445822	0.00672595	0.00243872	0.003044
Buttiauxella	0	0.0016235	0.000270969	0
C1-B045	0.00640868	0.00834945	0.000541938	0.00544716
Caenimonas	0.00111455	0.000927717	0	0.000320421
Candidatus	0	0.00487051	0	0.000160211
Capnocytophaga	0.00111455	0.012988	0.00189678	0.00256337
Caulobacter	0.000835915	0.000927717	0	0.000480632
Chitinimonas	0	0.00440666	0	0
Chlorokybus	0.00445822	0	0.198349	0.120639
Chryseobacterium	0	0	0	0
Chthoniobacter	0.00111455	0.000463858	0	0.000160211
Citrobacter	0	0	0	0.000320421
Clavibacter	0.0108669	0.00139158	0.00243872	0.00240316
Cloacibacterium	0	0	0	0.000160211
Colwellia	0.00222911	0.00487051	0.00189678	0.00320421
Comamonas	0.0275852	0.0150754	0.00243872	0.0044859
Corynebacterium	0	0	0	0
Coxiella	0.00250775	0.000463858	0.000270969	0.00288379
Croceicoccus	0.0186688	0.0109007	0.00243872	0.00320421
Cronobacter	0.000557277	0.000463858	0.245498	0.0810666
Cryomorpha	7.73946	6.08281	1.09932	2.00584
Cupriavidus	0.0356657	0.0299189	0.00298066	0.00704927
Dechloromonas	0.0108669	0.00881331	0.00216775	0.00624822
Defluviicoccus	0.000557277	0	0	0.000160211
Deinococcus	0.00780188	0.0095091	0.00216775	0.0075299
Delftia	0.000557277	0.000463858	0.000270969	0.000961264
Desulfobulbus	0.000278638	0	0.0035226	0.00192253
Desulfocella	0.0122601	0.012988	0.0113807	0.0157006
Desulfosporosinus	0.00111455	0.00115965	0.000270969	0.000640843
Desulfovibrio	0.00111455	0.000927717	0.000270969	0.000480632
Desulfurivibrio	0.00167183	0.000463858	0	0.003044
Devosia	0.000278638	0.000463858	0	0.000480632
Dialister	0	0	0	0
Dietzia	0.0234056	0.0173947	0.00325163	0.00913201
Dongia	0	0.0016235	0.0802068	0.0735367
Dyadobacter	0.000835915	0.000231929	0	0
Echinococcus	0	0	0	0.000160211
Edwardsiella	0.016161	0.00371087	42.9391	19.1115
Elizabethkingia	0	0	0	0.00256337
Emticicia	0.0599073	0.00278315	0.00569035	0.00160211
Enhydrobacter	0.00139319	0.0016235	0.00108388	0.00528695
Ensifer	0.000278638	0.00533437	0	0
Enteractinococcus	0.115914	0.120835	0.0186969	0.0349259
Enterobacter	0	0	0	0
Enterococcus	0.0133746	0.0139158	0.00270969	0.00624822
Erwinia	2.80032	2.22652	0.356866	0.619214
Escherichia-Shigella	0.0691023	0.0250484	0.0078581	0.00672885
Ewingella	0	0	0	0
Faecalibacterium	0.00167183	0.00858138	0.000270969	0.00176232
Ferribacterium	0.00222911	0.00301508	0.000270969	0.000801054
Ferriphaselus	0	0	0.00108388	0.000801054
Ferruginibacter	0	0	0.0289937	0.00336442
Fibrisoma	0.00167183	0.000463858	0.00162581	0.00320421
Flavobacterium	0	0	0.00406453	0.00352464
Flectobacillus	0.000278638	0	0	0
Fluviicola	0.0036223	0.000927717	0.000270969	0.000801054
Frondihabitans	0	0	0	0.000160211
Fusarium	0	0	0.000541938	0
Fusobacterium	0	0	0	0.000320421
Gardnerella	0.0158824	0.0243526	0.00162581	0.00176232
Gemmata	0.00222911	0.000927717	0	0.000640843
Gemmobacter	0.000557277	0	0.000541938	0
Geobacillus	0	0	0	0
Glarea	0	0	0	0
Gluconacetobacter	0.0743965	0.0389641	0.0211356	0.0394118
Gluconobacter	0.000278638	0	0	0.000160211
Gordonia	0.00167183	0.00324701	0	0
Granulibacter	0.00390094	0	0	0
Granulicatella	0	0.00115965	0	0.000160211
Granulosicoccus	0.00222911	0.000231929	0.000270969	0.000640843
Haemophilus	0	0	0	0
Hafnia	0.00640868	0.00533437	0	0.00128169
Haliangium	0	0	0	0.00112147
Haloferula	0	0.00115965	0.000541938	0.00112147
Halomonas	0	0.000695788	0	0
Herbaspirillum	0.00417958	0.00626209	0.00108388	0.003044
Herminiimonas	0	0.000463858	0	0.000480632
Hydrocarboniphaga	0.00167183	0.00139158	0.000541938	0.00224295
Hydrogenophaga	0.00529413	0.00185543	0.00189678	0
Hymenobacter	0	0	0	0.000160211
Hyphomicrobium	0.0114242	0.0111326	0.000541938	0.00320421
Ideonella	0.0105883	0.0120603	0.00677422	0.00464611
Ignatzschineria	0.000278638	0.000231929	0	0.000320421
Incertae	0	0.000463858	0	0.000320421
Janthinobacterium	0.000557277	0.000463858	0	0.000320421
Kangiella	0.00557277	0.000231929	0	0
Kineococcus	0.000835915	0.000231929	0	0.000320421
Klebsiella	0.0150465	0.000927717	0.000812907	0.00432569
Kocuria	0.000278638	0.000231929	0.0035226	0.00849117
Komagataeibacter	0.000557277	0.000695788	0	0.0014419
Labrenzia	0.000835915	0.00255122	0	0.000961264
Labrys	0	0.00278315	0	0.000160211
Lactobacillus	0	0	0	0
Lactococcus	0	0.000463858	0	0.000961264
Lautropia	0.0036223	0.00579823	0.00867101	0.0134577
Legionella	0	0	0	0
Leptospirillum	0	0	0	0
Leptotrichia	0.00250775	0.00255122	0.000270969	0.000961264
Limnohabitans	0	0	0.000270969	0.000480632
Luteimonas	0	0.0102049	0	0.000160211
Macrococcus	0.00167183	0.00278315	0.000812907	0.00224295
Magnetospira	0	0	0	0
Magnetospirillum	0.000557277	0.00278315	0.000541938	0.000320421
Marinobacter	0	0.00115965	0.000270969	0
Marinomonas	0.000278638	0.000231929	0.00270969	0.00128169
Maritimimonas	0.000557277	0	0	0.00224295
Marmoricola	0.0172756	0.0320062	0.00596132	0.0181038
Massilia	0.00445822	0.00139158	0	0.00128169
Mesorhizobium	0.0509908	0.0104368	0.00514841	0.00688906
Methylobacterium	0.00780188	0.00997296	0.00135484	0.003044
Methylophilus	0.00195047	0.00579823	0.000812907	0.00112147
Methylotenera	0.000557277	0.0150754	0.00270969	0.000320421
Micrococcus	0.0891643	0.11898	0.0295356	0.0490245
Microcystis	0	0	0	0
Microvirga	0.000557277	0.000463858	0	0
Moraxella	0.000557277	0.00115965	0	0.00256337
Mycobacterium	0.00250775	0.0194821	0.00270969	0.00624822
Neisseria	0.0236843	0.00579823	0.00731616	0.00512674
Nevskia	0.0072446	0.0106687	0.00406453	0.00993306
Nitrosococcus	0.0289784	0.0171628	0.00379357	0.00913201
Nitrosospira	0	0	0	0
Nocardioides	0	0	0	0.000160211
Novispirillum	0.00668732	0.00440666	0.00677422	0.026595
Novosphingobium	0	0.000695788	0	0
Ochrobactrum	0	0	0	0.000320421
OM27	0.0247988	0.0354852	0.0113807	0.0165017
OM43	0	0	0	0.00128169
Opitutus	0.000278638	0.0153073	0	0.00288379
Ornatilinea	0.000278638	0	0.060697	0.0262746
Ornithobacterium	0	0	0	0
Ottowia	0	0.00208736	0	0
Paenalcaligenes	0.000835915	0.000231929	0	0.000160211
Paenibacillus	0.00445822	0.00603016	0.00298066	0.00528695
Paenisporosarcina	0.000278638	0.000231929	0	0.00288379
Panacagrimonas	0.00752324	0.00324701	0.00189678	0.00224295
Pantoea	0.00390094	0.00417473	0.00108388	0.00576759
Papillibacter	0.000278638	0.000927717	0.000270969	0.000640843
Paracoccus	0.00111455	0.0016235	0	0.000160211
Patulibacter	0.00306502	0.00417473	0.000541938	0.00160211
Paucibacter	0	0.000231929	0	0
Pectobacterium	0.000278638	0.000231929	0.00812907	0.0386108
Pedobacter	0.000557277	0.00115965	0.000270969	0.000320421
Pelagibacterium	0.000278638	0.00185543	0	0.000801054
Pelomonas	0	0.000927717	0.00298066	0.00672885
Petrimonas	0.00139319	0.00139158	0.000812907	0.00336442
Phenylobacterium	0.010031	0.00510244	0.0043355	0.0044859
Phyllobacterium	0	0	0	0.00208274
Pilimelia	0	0	0	0.00128169
Pirellula	0.116192	0.0978741	0.0707229	0.113429
Planomicrobium	0.000835915	0	0	0
Plesiomonas	0.0420744	0.0380364	0.00704519	0.0184242
Polaromonas	0.0153251	0.000231929	0	0.000160211
Porphyromonas	0	0	0	0
Pragia	0.000278638	0	0	0.00368485
Prevotella	0.00863779	0	0.00162581	0.00352464
Prosthecobacter	0	0	0	0.000160211
Proteus	0.0114242	0.00533437	0.000270969	0.00416548
Pseudacidovorax	0	0.000231929	0	0
Pseudobutyrivibrio	0.0384521	0.0271357	0.0140904	0.0318819
Pseudolabrys	0.100867	1.40224	0.0211356	0.0700121
Pseudomonas	0.00417958	0.00185543	0	0.00320421
Pseudonocardia	0.00250775	0.00185543	0	0.00112147
Pseudorhodoferax	0.0181115	0	0	0.000320421
Pseudoxanthomonas	0.0217338	0.0016235	0	0
Psychrobacter	0.0674305	0.0405876	0.00514841	0.0208274
Pusillimonas	0	0	0	0
Rahnella	0.000835915	0.0136838	0.00135484	0.00176232
Ralstonia	0.000278638	0.000463858	0	0
Raoultella	0.0036223	0.00115965	0	0.003044
Rheinheimera	0	0.000695788	0	0.000320421
Rhizobacter	0.00445822	0.00347894	0.000270969	0.0110545
Rhizobium	0.000278638	0.000231929	0	0.000320421
Rhodobacter	0.00390094	0.00301508	0	0.00112147
Rhodobium	0	0.000231929	0	0.000160211
Rhodoferax	0	0	0	0
Rhodomicrobium	0	0	0	0
Rhodothalassium	0.000557277	0.000927717	0.000541938	0.00112147
Rhodovarius	0.0468113	0.0612293	0.0224904	0.041815
Rhodovastum	0.000557277	0.000463858	0	0.000961264
Rhodovulum	0	0	0.0273679	0.0203468
Robiginitalea	0	0	0	0.00112147
Roseiflexus	0.0144892	0.026208	0.0108388	0.0189049
Roseococcus	0.0576782	0.0848861	0.0444389	0.0620015
Roseomonas	0.000557277	0.000463858	0.000270969	0
Roseovarius	0.00111455	0.0039428	0	0.00192253
Rothia	0	0.00718981	0	0
Rubellimicrobium	0.000278638	0	0	0
Rubritepida	0	0	0	0
Rubrivivax	0	0	0	0
Ruminococcus	0	0	0	0
Runella	0	0	0	0
Saccharibacter	0.00250775	0.000927717	0	0
Saccharopolyspora	0.00111455	0	0.00650325	0.00480632
Schleiferia	0	0	0.00243872	0.00240316
Sediminibacterium	0.000278638	0	0.000541938	0
Segetibacter	0.352199	0.462003	0.108388	0.176072
Serratia	0.0518268	0.0405876	0.00514841	0.0168221
Shewanella	0.000835915	0.000695788	0	0.00320421
Shinella	0	0	0	0.000160211
Sideroxydans	0	0	0.000541938	0.000160211
Silanimonas	0.00195047	0.00324701	0.00162581	0.00176232
Simplicispira	0	0	0	0
Singulisphaera	0.00585141	0.000231929	0.000812907	0.000961264
Skermanella	0	0.00440666	0	0
SM1A02	0.000278638	0.00324701	0	0.000320421
Smithella	0.00139319	0.00115965	0.00108388	0.00176232
Sneathiella	0.00222911	0.0039428	0.000812907	0.00112147
Solirubrobacter	0.00167183	0.00463858	0.000270969	0.000160211
Sorangium	0.000557277	0	0	0.000160211
Sphaerotilus	0.412106	0.396367	0.0848133	0.172066
Sphingobium	7.24878	5.87198	0.770907	1.61605
Sphingomonas	0.00250775	0.00115965	0.00189678	0.00865138
Sphingopyxis	0	0	0	0.000480632
Spirochaeta	0.0443035	0.0120603	0.0108388	0.0110545
Staphylococcus	0.0156038	0.0215694	0.436802	1.17034
Stenotrophomonas	0.00947371	0.00974103	0.00108388	0.00256337
Streptococcus	0	0.000231929	0	0.000160211
Streptomyces	0.0512695	0.0605335	0.0195098	0.0278767
Sulfuritalea	0.0172756	0.0139158	0.0100259	0.0137781
Sulfurovum	0.0117028	0.00765366	0.00189678	0.00288379
Sutterella	0	0	0.000812907	0.000320421
Tannerella	0.00417958	0	0	0
Tetragenococcus	0	0.000231929	0	0.00256337
Thalassospira	0.000557277	0	0	0.000320421
Thauera	0.000835915	0	0	0.000160211
Thermodesulfovibrio	0.000278638	0.00115965	0.00135484	0.00512674
Thiobacillus	0	0	0	0
Thiocystis	0.0969662	0.137998	0.0317034	0.0607199
Thiorhodospira	0.00557277	0.00603016	0.00189678	0.00256337
Thiothrix	0.00167183	0.00463858	0.0043355	0
Turneriella	1.98223	1.88535	1.29333	1.6899
uncultured	0.00167183	0.00208736	0.000270969	0.00128169
Undibacterium	0.000278638	0.0016235	0	0.00160211
Unknow_1738	0	0	0	0
Unknow_2588	0.00111455	0.00185543	0.000541938	0.000801054
Unknow_2638	0	0	0	0
Unknow_508	0.0220124	0.0285273	0.00894197	0.014419
Variovorax	0.000278638	0.0039428	0.000270969	0.000480632
Veillonella	0	0	0	0
Vermamoeba	0.00195047	0.228682	0.000270969	0.00400527
Vogesella	0.00306502	0	0	0
Weissella	0	0	0	0
Xanthobacter	0.000278638	0.000231929	0.00731616	0.0189049
Xanthomonas	0.0284211	0.0201778	0.00216775	0.0105739
Xylophilus	0.156316	0.036181	0.00812907	0.0075299
Yersinia	0	0.000463858	0	0.000160211
Zoogloea	0.0153251	0.000463858	0	0.000160211
Zymomonas	0	0	0	0
